# Supplementary material for: Reusable 3D-Printed Thermoplastic Polyurethane Honeycombs for Mechanical Energy Absorption
Source: Polymers (Basel). 2025 Nov 16;17(22):3035. doi: 10.3390/polym17223035 (PMC12656569; doi:10.3390/polym17223035)
Supplement: Supplementary file 1 [file polymers-17-03035-s001.zip]

Archive with 1 entries (1 files):
- polymers-3949286-supplementary.pdf
